# Supplementary material for: Recovery of W(VI) from Wolframite Ore Using New Synthetic Schiff Base Derivative
Source: Int J Mol Sci. 2023 Apr 18;24(8):7423. doi: 10.3390/ijms24087423 (PMC10139163; doi:10.3390/ijms24087423)
Supplement: Supplementary file 1 [file ijms-24-07423-s001.zip]

Archive with 1 entries (1 files):
- ijms-2287060-supplementary.pdf
